# Supplementary material for: Standardization of Semi-Quantitative Dot Blotting Assay—Application in the Diagnosis, Follow-Up, and Relapse of Paracoccidioidomycosis
Source: Microorganisms. 2024 Feb 8;12(2):351. doi: 10.3390/microorganisms12020351 (PMC10892552; doi:10.3390/microorganisms12020351)
Supplement: Supplementary file 1 [file microorganisms-12-00351-s001.zip]

Archive with 1 entries (1 files):
- microorganisms-2798101-supplementary.pdf
